# Supplementary material for: A Participatory Sensing Study to Understand the Problems Older Adults Faced in Developing Medication-Taking Habits
Source: Healthcare (Basel). 2022 Jul 2;10(7):1238. doi: 10.3390/healthcare10071238 (PMC9323283; doi:10.3390/healthcare10071238)
Supplement: Supplementary file 1 [file healthcare-10-01238-s001.zip]

Archive with 1 entries (1 files):
- healthcare-1739109-supplementary.pdf
